# Supplementary material for: Cultured brain pericytes adopt an immature phenotype and require endothelial cells for expression of canonical markers and ECM genes
Source: Front Cell Neurosci. 2023 May 2;17:1165887. doi: 10.3389/fncel.2023.1165887 (PMC10185779; doi:10.3389/fncel.2023.1165887)
Supplement: Supplementary Table 1 — List of primers used in the study and their sequences. [file Table_1.XLSX]

## Sheet: Sheet1
Gene	Species	Forward Sequence (5->3)	Reverse Sequence (5->3)	Product, bp	Type
Gapdh	Mouse	TTCACCACCATGGAGAAGGC	CCCTTTTGGCTCCACCCT	52	cDNA
Pdgfrb	Mouse	CCTTCCTGCCTCTGAAGTGG	CATGGGCAGCTCTGGGTAAG	140	cDNA
Cspg4	Mouse	CCCTCATCAGGAGACCCTCA	CAGCCTTGTACCCTGAAGCA	148	cDNA
Anpep	Mouse	AGCCATGAAGGCCATGTTCA	TCTTCCGGATAGGGCTTGGA	99	cDNA
Rgs5	Mouse	CAAAATGGCGGAGAAGGCAAA	TCTGGGCCAAGTCAAAGCTG	146	cDNA
Abcc9	Mouse	GGAGCTGACAGACACGAACA	TAGTCCGTCCTGACCTCCAG	78	cDNA
Itga1	Mouse	TCGCCTGAAACAGGTCATCC	TTCGGTGCTTAAGTTCCCCC	100	cDNA
Itga7	Mouse	CAACCAAGATGGCTTCCCAGA	TTGACAACCACCCCAAGGC	99	cDNA
Itgb5	Mouse	GGGGAGACGTGTGAGAAGTG	CCCTGGTGAAGTAGCAAGCA	86	cDNA
Lama2	Mouse	GCCTTTCAAGGCTGTGTGTG	CTCATCTTCCCGGGGCTTTT	123	cDNA
Lama4	Mouse	GCATAGACACGTGACCGACA	TCTACATCAGGCAGGAGGCT	141	cDNA
